# Supplementary material for: Biodegradable Gelatin Microcarriers Facilitate Re-Epithelialization of Human Cutaneous Wounds - An In Vitro Study in Human Skin
Source: PLoS One. 2015 Jun 10;10(6):e0128093. doi: 10.1371/journal.pone.0128093 (PMC4464648; doi:10.1371/journal.pone.0128093)
Supplement: S1 Imageset — (ZIP) [file pone.0128093.s004.zip]

Archive with 29 entries (26 files):
- Immunos/
- Immunos/Controls/
- Immunos/Controls/121010 mc d21 1.1 control  4x.jpg
- Immunos/Controls/121010 mc d21 1.2 control 4x.jpg
- Immunos/Controls/121010 mc d21 2.1  control 4x.jpg
- Immunos/Controls/121010 mc d21 2.2 control 4x.jpg
- Immunos/Controls/121010 mc d21 2.3 control 4x.jpg
- Immunos/Controls/121010 mc d21 3.1 control 4x.jpg
- Immunos/Controls/121010 mc d21 3.2 control 4x.jpg
- Immunos/Controls/121010 mc d21 3.3 control 4x.jpg
- Immunos/Controls/131009 mc d21 1.1 control 4x.jpg
- Immunos/Controls/131009 mc d21 1.2 control 4x.jpg
- Immunos/Controls/131009 mc d21 1.3 control 4x.jpg
- Immunos/MC/
- Immunos/MC/121010 mc 21d 1.1 4x.jpg
- Immunos/MC/121010 mc 21d 1.2 4x.jpg
- Immunos/MC/121010 mc 21d 1.3 4x.jpg
- Immunos/MC/121010 mc d21 3.1 4x.jpg
- Immunos/MC/121010 mc d21 3.2 4x.jpg
- Immunos/MC/121010 mc d21 3.3 4x.jpg
- Immunos/MC/131009 mc d21 4.1 4x.jpg
- Immunos/MC/131009 mc d21 4.2 4x.jpg
- Immunos/MC/131009 mc d21 4.3 4x.jpg
- Immunos/MC/131009 mc d21 5.1 4x.jpg
- Immunos/MC/131009 mc d21 5.2 4x.jpg
- Immunos/MC/131009 mc d21 5.3 4x.jpg
- Immunos/MC/131009 mc d21 6.1 4x.jpg
- Immunos/MC/131009 mc d21 6.2 4x.jpg
- Immunos/MC/131009 mc d21 6.3 4x.jpg
